# Supplementary material for: Linking Epitope‐Specific T‐Cell Receptors to IFNγ Secretion Using Nanovial Technology
Source: Eur J Immunol. 2025 May 22;55(5):e202451666. doi: 10.1002/eji.202451666 (PMC12099177; doi:10.1002/eji.202451666)
Supplement: Supplementary file 3 — Supporting Information [file EJI-55-e202451666-s003.xlsx]

## Sheet: pivot table
Supplementary Table 1 TCRαβ sequencing
									IFNγ+CD8+ T cell-bound nanovials
Clone_ID	TRAV	TRAJ	CDR3a	CDR3a length	TRBV	TRBJ	CDR3b	CDR3b length	total IFNγ+CD8+ T cell-bound nanovials	high IFNγ	medium IFNγ	low IFNγ	bottom IFNγ	total A02/M1 tetramer-bound CD8+ T cells	Grant total
A	TRAV38-1	TRAJ52	CAFMKDAGGTSYGKLTF	12	TRBV19	TRBJ1-2	CASSIGVYGYTF	7	9	2	4	2	1	3	12
B	TRAV3	TRAJ36	CAVRDGTGANNLFF	9	TRBV19	TRBJ2-2	CASSISSTGELFF	8	6	1	3	2		9	15
C	-	-	-	0	TRBV19	TRBJ2-3	CASSIRSTDTQYF	8	3	3				1	4
D	TRAV27	TRAJ42	CAGGGSQGNLIF	7	TRBV19	TRBJ2-7	CASSIRSSYEQYF	8	2	1		1		2	4
E	-	-	-	0	TRBV19	TRBJ2-7	CASSIRASYEQYF	8	2	1	1				2
F	TRAV27	TRAJ42	CAGGDGGSQGNLIF	9	TRBV19	TRBJ2-2	CASSIRSTGELFF	8	2	1		1			2
G	TRAV25	TRAJ42	CAGNYGGSQGNLIF	9	TRBV19	TRBJ2-2	CASSIRSTGELFF	8	2		1	1			2
H	TRAV13-2	TRAJ42	CAENMGGGSQGNLIF	10	TRBV19	TRBJ2-1	CASSIRAGNEQFF	8	1	1				2	3
I	TRAV23/DV6	TRAJ42	CALAGSQGNLIF	7	TRBV19	TRBJ2-7	CASSIRASYEQYF	8	1	1					1
J	TRAV19	TRAJ31	CALSDPGNARLMF	8	TRBV19	TRBJ2-1	CASNDMGGNANEQFF	10	1	1					1
K	TRAV8-6	TRAJ31	CAVTSERGRLMF	7	TRBV19	TRBJ2-7	CASSTRSSYEQYF	8	1	1					1
L	TRAV38-1	TRAJ52	CAYSLNAGGTSYGKLTF	12	TRBV19	TRBJ1-2	CASSIGVYGYTF	7	1	1					1
M	TRAV38-1	TRAJ39	CAFMKPISRNNAGNMLTF	13	TRBV19	TRBJ2-7	CASSPHGGWTYEQYF	10	1		1				1
N	-	-	-	0	TRBV19	TRBJ1-4	CASSIRSDEKLFF	8	1			1			1
O	TRAV38-1	TRAJ52	CAFMINAGGTSYGKLTF	12	TRBV19	TRBJ1-2	CASSIGSYGYTF	7	1			1			1
P	TRAV27	TRAJ42	CAGADGGSQGNLIF	9	TRBV19	TRBJ2-2	CASSGRAAGELFF	8	1			1			1
Q	-	-	-	0	TRBV19	TRBJ2-7	CASSIRSAYEQYF	8	1				1		1
R	TRAV13-1	TRAJ37	CAASQGSSNTGKLIF	10	TRBV19	TRBJ1-1	CASSFYGTGNTEAFF	10	1				1		1
S	TRAV27	TRAJ42	CAGADGGSQGNLIF	9	TRBV19	TRBJ2-2	CASSSRSAGELFF	8	1				1		1
T	TRAV27	TRAJ37	CAGAGSSNTGKLIF	9	TRBV19	TRBJ2-7	CASSIRSAYEQYF	8	1				1		1
U	TRAV27	TRAJ37	CAGAIGSSNTGKLIF	10	TRBV19	TRBJ2-7	CASSMRSAYEQYF	8	1				1		1
V	TRAV27	TRAJ37	CAGGGSSNTGKLIF	9	TRBV19	TRBJ2-7	CASSIRSSYEQYF	8						2	2
W	TRAV3	TRAJ36	CAVRDGTGANNLFF	9	-	-	-	0						2	2
X	-	-	-	0	-	-	-	0						1	1
Y	-	-	-	0	TRBV19	TRBJ1-2	CASSIGVYGYTF	7						1	1
Z	-	-	-	0	TRBV19	TRBJ1-4	CASSIRAGEKLFF	8						1	1
AA	TRAV8-4	TRAJ42	CAAGGAGGSQGNLIF	10	TRBV19	TRBJ2-7	CASSIRSSYEQYF	8						1	1
AB	TRAV38-1	TRAJ52	CAFMKDAGGTSYGKLTF	12	TRBV19	TRBJ1-2	CASSIGAYGYTF	7						1	1
AC	TRAV35	TRAJ42	CAGPTHDMNYGGSQGNLIF	14	TRBV19	TRBJ1-5	CASSEISNQPQHF	8						1	1
AD	TRAV19	TRAJ47	CALSAPGEYGNKLVF	10	-	-	-	0						1	1
AE	TRAV19	TRAJ47	CALSAPGEYGNKLVF	10	TRBV19	TRBJ1-3	CASSLTGVPGNTIYF	10						1	1
AF	TRAV30	TRAJ42	CGTGGSQGNLIF	7	-	-	-	0						1	1
AG	TRAV30	TRAJ42	CGTGGSQGNLIF	7	TRBV19	TRBJ2-7	CASSIRSSYEQYF	8						1	1
